# Supplementary material for: Sorbitol-Stabilized Silicon Formulation Improve Root Traits and Antioxidant Response in Drought-Stressed Soybean
Source: Plants (Basel). 2026 Jan 8;15(2):197. doi: 10.3390/plants15020197 (PMC12845457; doi:10.3390/plants15020197)
Supplement: Supplementary file 1 [file plants-15-00197-s001.zip]

Archive with 1 entries (1 files):
- plants-4012966-SI.pdf
